# Supplementary material for: Bridging Gaps in Cancer Care: Utilizing Large Language Models for Accessible Dietary Recommendations
Source: Nutrients. 2025 Mar 28;17(7):1176. doi: 10.3390/nu17071176 (PMC11990115; doi:10.3390/nu17071176)
Supplement: Supplementary file 1 [file nutrients-17-01176-s001.zip]

Archive with 1 entries (1 files):
- nutrients-3532523-supplementary.pdf
